# Supplementary material for: A column-like organization for ocular dominance in mouse visual cortex
Source: Nat Commun. 2025 Feb 25;16:1926. doi: 10.1038/s41467-025-56780-3 (PMC11861588; doi:10.1038/s41467-025-56780-3)
Supplement: Supplementary file 3 — Supplementary Data 1 [file 41467_2025_56780_MOESM3_ESM.xlsx]

## Sheet: Ipsi-clusters
	Mouse	Nr	Perimeter	Length (elipse)	Length (skeleton)	Width (elipse)	Width (skeleton)	Angle (elipse)	Angle (skeleton)	Area	Eccentricity	ODI (map)	ODI (cells)	Abs ODI (cells)	Ipsi ODI (cells)	Contra ODI (cells)	Azimuth (map)	Azimuth (cells)	Elevation (map)	Elevation (cells)	CMF	CMF (azimuth)	CMF (elevation)	Azimuth angle	Elevation angle	Retinotopy angle	Retinotopy ratio	RF size (map)	RF size (cells)	ODI (steepness)	ODI (skeleton)	ODI (border)	Circ. Var. (all)	Circ. Var. (ipsi)	Circ. Var. (contra)	DSI (all)	DSI (ipsi)	DSI (contra)	Rs_r0	Mmax_Mmin	Rs_w to iso-ODI	fPO (res len)	OD-fPO angle	n-ipsi (cells)	n-contra (cells)
	M01	0	1105.24	388.718	325	209.847	55.2876	152.108	126.531	49738	0.841765	-0.0736865	-0.135036	0.387216	-0.418836	0.334862	10.4115	9.79817	15.9633	16.23	0.000436056	0.000389972	0.000534064	172.741	64.4161	46.6523	1.26592	17.7948	17.7835	0.00280505	-0.134239	0.00349802	0.506766	0.493701	0.528398	0.252108	0.210826	0.320459	0.920276	0.348689	45.368	0.12111	43.5962	202	122
	M01	1	517.085	209.249	135	80.3048	32.679	54.9895	52.0205	13034	0.923426	0.113248	0.0755007	0.386866	-0.377413	0.393504	9.33404	10.5	18	16.3876	0.000196793	0.000101824	0.000385552	123.725	100.508	23.0444	1.88732	14.0315	13.8592	0.00151859	0.105529	0.131309	0.464135	0.459858	0.467138	0.261447	0.230844	0.282935	1.02413	0.083459	41.2719	0.102534	50.2356	33	47
	M02	0	453.688	164.516	51	107.124	47.7596	47.302	49.0649	13668	0.758951	-0.0803196	-0.183392	0.392991	-0.423465	0.328068	12.4154	13.6552	-0.827586	-2.81014	0.000721535	0.000413612	0.00137555	150.362	38.9478	58.8412	1.7867	19.3307	19.428	0.00259571	-0.117762	-0.0388163	0.542193	0.561889	0.500232	0.198578	0.154775	0.291897	0.844475	0.448628	37.203	0.0550128	42.4664	49	23
	M02	1	866.791	358.999	239	137.875	33.793	42.9699	64.236	26213	0.92331	-0.0338182	-0.114095	0.376349	-0.411056	0.325027	4.38311	4.64865	4.97297	4.25591	0.000754581	0.000649377	0.000920517	157.286	49.6853	63.8431	1.25468	17.8022	17.6023	0.00207142	-0.0504913	-0.00544308	0.482266	0.50633	0.446681	0.233345	0.201303	0.280725	0.828535	0.481092	39.9764	0.110258	55.8656	139	94
	M02	2	759.418	256.681	143	173.171	53.5172	11.3816	122.323	31760	0.738132	-0.0250751	-0.114939	0.376604	-0.399981	0.339346	18.5843	18.2791	9.90698	9.45817	0.000355756	0.000374548	0.000371423	157.264	50.9112	67.6255	1.02486	18.1717	18.4351	0.00288789	-0.0447829	0.0310119	0.535808	0.533995	0.538698	0.177764	0.156776	0.211213	0.729948	0.537184	37.6646	0.136871	44.8685	102	64
	M02	3	543.186	198.315	78	123.388	57.3118	12.2475	29.3289	19138	0.782873	-0.0545976	-0.175984	0.408987	-0.440176	0.34722	10.4686	11.52	22.08	20.6175	0.000566134	0.000386357	0.000837444	150.586	148.893	19.0598	1.48444	17.4147	17.4709	0.00303685	-0.117119	0.00778172	0.506192	0.522046	0.474794	0.237137	0.217977	0.275081	1.05173	0.272557	40.4111	0.0601703	27.1806	101	51
	M03	0	906.091	301.518	270	178.133	42.5646	10.6483	99.3886	34592	0.806827	-0.0519966	-0.0648005	0.334219	-0.350567	0.312627	13.169	14.5455	-0.909091	-0.574184	0.000764478	0.00036691	0.00165673	10.4987	87.7747	63.7819	2.16214	18.6039	18.1345	0.00225854	-0.0412838	-0.00451848	0.571927	0.578896	0.562723	0.255074	0.237143	0.278756	0.962601	0.187649	52.5439	0.111695	39.1707	70	53
	M03	1	379.279	145.739	83	69.4783	28.4646	101.702	99.2107	7292	0.87905	0.0251608	-0.181259	0.372129	-0.415041	0.286305	5.77931	8	1.6	4.67317	0.000347593	0.000363132	0.000334426	126.064	97.5453	45.8942	0.972959	17.8533	17.2679	0.00267257	0.00916763	0.0439328	0.450094	0.449914	0.450456	0.278092	0.34187	0.150538	0.884443	0.52438	49.7209	0.139636	50.9417	10	5
	M03	2	972.247	427.163	228	119.978	39.5113	152.706	155.918	34267	0.959746	0.101371	0.0086746	0.38552	-0.390185	0.381163	19.8757	21.0323	13.5484	12.091	0.000373212	0.000313266	0.000472612	151.182	87.0932	52.4585	1.25918	16.8056	16.7174	0.00254647	0.0659903	0.147694	0.487726	0.485876	0.489454	0.333959	0.19973	0.459313	0.895077	0.411748	47.0343	0.135508	44.7904	113	121
	M03	3	343.137	117.254	19	77.2638	31.0134	136.473	120.964	6616	0.75219	0.16983	0.235424	0.404455	-0.380319	0.411351	24.5344	22	18	18.9966	0.0002971	0.0001506	0.000605515	140.593	23.6465	61.708	1.96535	17.1984	19.9357	0.00237357	0.143481	0.174951	0.475227	0.533214	0.45866	0.436732	0.24297	0.492093	0.975005	0.188973	59.6399	0.121221	71.1315	4	14
	M04	0	779.003	317.896	258	100.073	28.1766	97.3088	109.855	20373	0.949159	0.0415239	-0.0857665	0.374154	-0.408378	0.330043	10.7277	14.1538	14.7692	14.9289	0.000466074	0.000321186	0.000752375	166.25	65.6088	68.717	1.48921	19.1803	18.7322	0.00209913	0.0367882	0.0683766	0.520625	0.528936	0.509913	0.291565	0.26312	0.328226	0.789338	0.422998	43.519	0.159373	46.4378	58	45
	M04	1	1247.98	456.048	391	187.718	39.9035	177.889	139.261	44704	0.911356	-0.0358935	-0.0965866	0.417884	-0.44294	0.383177	16.3046	16.8	22.72	22.3201	0.000738312	0.000247493	0.0023879	148.383	70.7675	61.876	2.98158	16.973	16.9045	0.00201695	-0.058996	0.00117733	0.464536	0.466258	0.462151	0.282048	0.241986	0.337542	0.973824	0.154932	42.2506	0.151806	51.4371	187	135
	M05	0	425.304	139.957	45	107.775	47.4794	38.1914	56.3688	11621	0.637974	-0.0502934	-0.19132	0.394	-0.424357	0.326539	11.1614	8.27586	-0.827586	0.56954	0.000531944	0.000175866	0.00184044	159.42	21.7108	41.7252	3.48943	19.1515	18.582	0.00320025	-0.106127	-0.00132443	0.553031	0.527404	0.60998	0.269407	0.247775	0.317478	0.98423	0.145948	45.0909	0.182864	39.9443	20	9
	M05	1	271.48	102.732	55	49.441	19.1196	66.3705	62.2099	3814	0.876575	0.0249942	-0.0924395	0.418808	-0.390954	0.471421	-0.375807	0	6.85714	5.32963	0.000299031	0.000141112	0.000646302	171.183	17.8943	26.7773	2.15504	18.6324	19.7815	0.00118549	0.0164615	0.0342326	0.450687	0.451271	0.449584	0.296239	0.251879	0.38003	1.012	0.0464681	50.0746	0.0599791	41.1666	17	9
	M05	2	503.588	174.644	97	113.374	42.3162	74.6251	75.0031	14551	0.760643	-0.0452676	-0.107395	0.396552	-0.406757	0.379939	21.5721	21.5258	10.6392	10.8992	0.00025437	0.000227013	0.000297721	142.071	70.4072	71.1752	1.14295	17.1064	17.6453	0.00196475	-0.0758318	-0.00998893	0.48659	0.455901	0.536548	0.26637	0.217714	0.345579	0.669698	0.601717	57.422	0.0654873	34.9727	70	43
	M05	3	358.434	117.658	2	99.4565	47.2176	4.82212		9139	0.534287	-0.00632383	-0.026399	0.307909	-0.291448	0.330046	6.39024	3.80952	18.6667	18.5821	0.000389704	0.000207544	0.00074264	155.84	71.214	80.9174	1.86819	17.6375	17.229	0.00116569	-0.0219064	0.00927588	0.496517	0.500304	0.491424	0.308771	0.306135	0.312316	0.916752	0.28916	38.8583	0.0485367	30.395	39	29
	M05	4	633.897	233.78	71	138.016	62.8625	70.9735	64.6038	25124	0.807137	-0.0520593	-0.101382	0.40094	-0.420644	0.371741	4.11432	3.12195	23.6098	23.1579	0.000874947	0.000202251	0.00495391	177.486	141.265	35.0915	5.72721	16.5529	16.7387	0.00211962	-0.0865615	-0.00892173	0.484867	0.480177	0.491816	0.422085	0.406569	0.445077	0.999739	0.020838	35.4432	0.0906032	38.4575	123	83
	M06	0	467.345	172.689	40	106.183	45.2077	103.44	114.486	14176	0.788619	0.0111343	-0.125096	0.378364	-0.484096	0.263821	22.4423	20.3077	21.2308	17.8193	0.000289116	0.000198774	0.000471281	144.348	73.1379	54.881	1.73951	16.7749	15.9932	0.00259816	-0.0249477	0.0528093	0.523829	0.526339	0.521109	0.276192	0.225211	0.331422	0.980365	0.209937	48.8119	0.14225	39.6415	26	24
	M06	1	474.6	173.678	57	110.17	49.3271	59.6347	52.4486	14861	0.773055	0.0991737	-0.0181491	0.397669	-0.425268	0.371269	29.1607	28.8889	20.4444	19.9592	0.000564577	0.000522353	0.000628839	80.5449	143.981	53.0914	1.12018	15.1394	15.2458	0.00268672	0.0439248	0.149685	0.49883	0.482376	0.514568	0.285865	0.240932	0.328845	0.79161	0.585849	40.432	0.110489	45.7974	44	46
	M06	2	418.759	146.775	14	100.356	46.6666	75.6083	48.3665	11382	0.729725	-0.0216448	-0.0690054	0.430646	-0.480434	0.376709	19.6313	19.7647	22.5882	22.2224	0.000431096	0.000127311	0.00150713	68.0812	72.6742	11.9409	3.46538	15.9822	16.7954	0.00235235	-0.0595356	0.0127294	0.537514	0.496245	0.582222	0.433199	0.314287	0.562021	1.00387	0.0198031	51.758	0.147645	38.4649	26	24
	M07	0	351.664	138.186	48	69.9279	30.137	80.0198	76.0727	7528	0.862508	0.22145	0.161775	0.370248	-0.380157	0.366505	5.35885	6.75	-3.75	-3.52316	0.000882656	0.000453714	0.00176475	174.039	14.5409	42.0091	1.95357	18.9505	19.1853	0.0010005	0.213148	0.232778	0.564068	0.476814	0.597031	0.310821	0.219526	0.34531	0.998587	0.18041	38.2674	0.103398	49.276	17	45
	M07	1	437.144	165.315	98	75.7336	24.1734	48.5602	46.1224	9052	0.888892	0.230313	0.168641	0.381815	-0.333084	0.404747	16.9678	21.6	-1.2	-3.64276	0.000208315	0.00010814	0.000418254	155.632	53.3622	64.2527	1.88078	20.6895	21.551	0.00107375	0.231689	0.245365	0.608486	0.524	0.648244	0.391495	0.41284	0.381451	0.931502	0.290795	41.2599	0.238389	47.152	8	17
	M07	2	1147.83	356.505	368	226.199	30.1486	92.645	95.4115	32163	0.77293	0.186299	0.130403	0.340597	-0.315291	0.353251	10.4801	11.4393	0.448598	0.650269	0.000950011	0.000407352	0.00277837	144.107	149.74	20.1429	2.67482	18.8585	18.211	0.00113175	0.182347	0.206266	0.585824	0.495917	0.630778	0.2986	0.194215	0.350793	1.02554	0.15459	48.0347	0.10805	45.3747	48	96
	M07	3	324.049	110.031	10	85.5063	41.7241	102.906		7362	0.629365	0.207425	0.13453	0.290003	-0.251149	0.30742	16.8164	18.2857	2.28571	3.02766	0.000940961	0.000383276	0.00234205	111.348	101.193	21.9752	2.46422	17.6433	16.1439	0.000964868	0.192626	0.219446	0.596504	0.456095	0.659446	0.338131	0.277165	0.365461	1.00748	0.0892188	50.7135	0.125838	45.3253	13	29
	M07	4	446.316	155.99	140	83.8566	21.8627	57.2149	79.1464	8481	0.843214	0.188282	0.127877	0.34921	-0.304333	0.374853	9.55349	11.6757	3.24324	2.6856	0.000601855	0.000392578	0.00104093	94.1982	7.45868	74.4226	1.83658	18.7723	19.2087	0.00145611	0.181736	0.204528	0.5163	0.450105	0.554126	0.328988	0.29474	0.348558	0.844221	0.378917	53.0645	0.128836	41.2539	24	42
	M08	0	358.333	133.716	87	68.9604	20.9356	129.345	118.493	6049	0.856755	0.0352001	-0.00152909	0.305343	-0.337559	0.278496	15.4872	15	6	3.045	0.000956439	0.000474409	0.0019424	160.809	88.1822	69.7713	2.07099	19.7669	20.1112	0.00104584	0.0323624	0.0442479	0.541292	0.548557	0.535238	0.336184	0.305703	0.361585	0.95702	0.221465	52.8441	0.0535717	57.2472	20	24
	M08	1	1250.83	534.898	442	153.608	34.1231	58.7809	60.3735	38954	0.957879	0.00309348	-0.0665512	0.323909	-0.337566	0.305178	11.7887	11.9593	9.92542	10.2781	0.000425638	0.000380299	0.000515248	163.093	95.8302	66.747	1.20106	17.4716	17.4358	0.00129536	-0.0117206	0.0212938	0.519172	0.514405	0.525711	0.299915	0.263414	0.34998	0.798473	0.449859	39.5822	0.0929528	41.7336	203	148
	M08	2	540.617	206.831	78	112.213	45.9311	2.34414	149.578	17748	0.840035	0.0433767	-0.0411573	0.379237	-0.37013	0.391207	27.6779	27.3158	19.2632	18.3484	0.000707337	0.000637748	0.000811535	177.545	88.3551	71.6337	1.17132	15.1654	14.5136	0.00196038	0.00778298	0.0791145	0.491183	0.518297	0.455548	0.29652	0.251492	0.355699	0.702163	0.575089	45.4723	0.0229042	35.8031	92	70
	M09	0	668.985	303.301	198	73.6382	27.8826	68.6545	72.7331	15642	0.970079	-0.0754593	-0.125966	0.361693	-0.36168	0.361719	10.5658	10.5763	21.9661	21.7881	0.000934328	0.000388578	0.00260055	143.281	45.6613	56.804	2.6223	17.1847	17.3156	0.00129055	-0.0860157	-0.06124	0.492233	0.514624	0.445906	0.215294	0.210254	0.22572	0.983149	0.152309	42.6119	0.20511	45.5381	60	29
	M09	1	370.919	135.044	48	86.7448	37.9162	71.4235	66.129	9089	0.766416	-0.110738	-0.180578	0.301518	-0.337467	0.211644	23.9082	21.2308	21.2308	21.2981	0.000627279	0.000135719	0.00301767	144.302	97.0795	48.3221	4.76418	17.9529	15.503	0.00180803	-0.13422	-0.087032	0.564054	0.56486	0.562039	0.262322	0.16932	0.494826	0.998724	0.0341407	44.4371	0.200295	44.4942	15	6
	M09	2	381.037	125.422	20	96.0215	40.3643	69.4233	78.6901	8935	0.643332	-0.126269	-0.265159	0.431036	-0.469932	0.319906	19.6204	19.5	24	22.4039	0.000495322	0.000106997	0.00234616	131.037	19.7862	62.2369	4.74252	16.5675	15.8955	0.00185805	-0.159016	-0.10222	0.569948	0.574626	0.556582	0.285281	0.270527	0.327435	0.998577	0.042296	47.4	0.0994528	61.4333	40	14

## Sheet: contra-regions
	Mouse	Nr	Perimeter	Length (elipse)	Length (skeleton)	Width (elipse)	Width (skeleton)	Angle (elipse)	Angle (skeleton)	Area	Eccentricity	ODI (map)	ODI (cells)	Abs ODI (cells)	Ipsi ODI (cells)	Contra ODI (cells)	Azimuth (map)	Azimuth (cells)	Elevation (map)	Elevation (cells)	CMF	CMF (azimuth)	CMF (elevation)	Azimuth angle	Elevation angle	Retinotopy angle	Retinotopy ratio	RF size (map)	RF size (cells)	ODI (steepness)	ODI (skeleton)	ODI (border)	Circ. Var. (all)	Circ. Var. (ipsi)	Circ. Var. (contra)	DSI (all)	DSI (ipsi)	DSI (contra)	Rs_r0	Mmax_Mmin	Rs_w to iso-ODI	fPO (res len)	OD-fPO angle	n-ipsi (cells)	n-contra (cells)
	M01	0	615.357	207.551	30	148.181	65.2005	98.9585	90	23370	0.7002	0.285353	0.310875	0.370215	-0.253546	0.385677	4.20138	3.67568	8.43243	8.06542	0.000745198	0.000884966	0.000668416	150.691	61.1353	49.9086	0.962983	17.5991	17.426	0.00156478	0.318472	0.251236	0.573374	0.596802	0.570269	0.259186	0.246749	0.260835	0.90119	0.430854	34.5672	0.176974	43.2263	11	83
	M01	1	365.647	130.428	27	89.4113	42.5633	117.173	128.49	9118	0.728052	0.241103	0.382906	0.440072	-0.195316	0.48203	-1.47765	-1.71429	18.2857	17.3434	0.000271879	0.00016043	0.000474813	169.149	29.4989	40.2809	1.67883	16.9841	17.2921	0.00205583	0.272193	0.214411	0.50334	0.400176	0.521025	0.262597	0.201508	0.273069	0.967798	0.217422	31.4486	0.0535407	40.0728	6	35
	M01	2	355.415	114.495	2	88.6451	46.5113	97.5145		7459	0.632911	0.383012	0.481219	0.493798	-0.0880538	0.525009	35.8005	36.6667	0.666667	1.46549	0.000334288	0.000126517	0.00089031	139.488	28.1954	64.077	2.6677	19.8147	18.202	0.00171042	0.408161	0.369191	0.573602	0.59917	0.571635	0.381293	0.430229	0.377528	0.986004	0.12235	44.2945	0.109897	39.5214	4	52
	M01	3	455.245	160.365	118	90.7507	25.0969	90.461	80.8911	10216	0.824473	0.297008	0.367076	0.436422	-0.286839	0.456989	2.49612	2.10526	20.2105	19.2651	0.000988095	0.000424544	0.00234667	158.605	10.1501	33.5758	2.37261	16.4295	16.6766	0.00122892	0.311114	0.28838	0.483202	0.549369	0.474104	0.342834	0.413237	0.333154	1.0027	0.0937099	38.2789	0.140866	48.5506	11	80
	M01	4	476.919	170.507	39	114.109	48.3986	1.39989	16.8572	15079	0.743051	0.280661	0.347401	0.454635	-0.240205	0.516253	17.4936	16.8649	18.1622	18.959	0.000443592	0.000163154	0.0012851	140.796	4.52466	44.1872	2.83625	16.6715	16.8904	0.00164962	0.307612	0.253341	0.489156	0.50135	0.485652	0.284603	0.237713	0.298077	0.995445	0.0648479	48.5704	0.155685	39.6168	25	87
	M01	5	448.972	236.339	153	33.2423	8.77047	78.0102	78.6686	3711	0.990059	0.372471	0.3602	0.451378	-0.478682	0.448504	-1.2872	3.42857	17.1429	19.5507	0.000384351	0.000145883	0.00102692	166.438	56.8597	62.6546	2.56108	16.2324	18.1849	0.00153909	0.376418	0.373346	0.48487	0.429793	0.490668	0.392272	0.712667	0.358546	0.978076	0.136741	19.6178	0.144426	40.4124	2	19
	M02	0	1430.85	337.099	683	240.048	34.5993	145.012	108.914	43267	0.702078	0.30716	0.373594	0.434959	-0.217447	0.470693	20.7213	20.1081	-2.10811	-1.17321	0.000491151	0.000661819	0.000444777	147.372	59.247	66.6123	0.988457	18.9052	18.4033	0.00240424	0.347254	0.289402	0.602108	0.608222	0.601103	0.321503	0.29558	0.325761	0.850262	0.379869	38.5048	0.165489	46.1956	23	140
	M02	1	431.203	138.4	5	121.25	53.801	70.0033		12982	0.482161	0.193638	0.296429	0.419373	-0.283943	0.456794	8.57259	9.3913	6.26087	5.81878	0.000401049	0.000367211	0.000457506	139.65	60.1186	73.8296	1.15942	18.0034	18.4736	0.00252041	0.248486	0.148814	0.497114	0.406085	0.522267	0.309342	0.358819	0.295671	0.655375	0.622501	49.1857	0.118984	39.4773	21	76
	M02	2	357.22	110.901	95	93.8779	27.9654	5.52989	58.8945	7353	0.532392	0.225006	0.294761	0.428189	-0.389165	0.436263	0.674001	1.33333	12.6667	11.7744	0.000372974	0.0008873	0.000161493	163.1	66.4823	80.1455	0.444729	17.4299	15.8437	0.00106948	0.234546	0.215694	0.548238	0.55852	0.546111	0.297194	0.186494	0.320097	0.957191	0.197087	47.7206	0.154292	43.053	6	29
	M02	3	529.571	204.346	111	99.1706	37.3882	138.229	143.704	14912	0.874343	0.308881	0.354876	0.488722	-0.296005	0.545021	21.1958	21.913	11.4783	12.4735	0.000322789	0.00021282	0.00050349	161.74	51.3668	67.8001	1.55266	16.1741	16.155	0.00185573	0.342348	0.285866	0.496059	0.552642	0.479529	0.259077	0.259698	0.258895	0.849186	0.383165	46.3334	0.170785	32.8262	26	89
	M02	4	309.823	101.161	1	76.1655	32	55.0372		5578	0.658122	0.522942	0.598697	0.598697		0.598697	40.8771	33.6	14.4	4.42067	0.000281804	0.0002836	0.000285952	176.188	163.173	14.1991	1.03854	20.2862	20.0958	0.00140932	0.540475	0.514716	0.550938		0.550938	0.256553		0.256553	1.20462		44.2251	0.284343	20.2297	0	11
	M03	0	334.735	125.253	66	68.7574	27.3773	112	118.381	6556	0.835857	0.669695	0.734023	0.734023		0.734023	36.9802	36	0.571429	0.553178	0.000810012	0.000188281	0.00353776	160.856	60.734	70.7031	4.33099	17.5074	16.5596	0.00138592	0.675814	0.657089	0.527166		0.527166	0.435274		0.435274	0.997432	0.049304	30.0096	0.10043	56.8774	0	54
	M03	1	437.457	175.195	199	34.1174	9.43328	77.6977	76.6683	4138	0.980855	0.646491	0.655558	0.666319	-0.0627741	0.722901	39.5355	40	4.8	4.25477	0.000388147	0.000182219	0.000843075	166.271	43.4938	57.2171	2.12109	16.3825	15.1523	0.00237347	0.644561	0.642526	0.52864	0.650953	0.517173	0.525233	0.209982	0.554787	0.964006	0.178789	11.6248	0.123857	35.1409	3	32
	M04	0	439.38	146.28	37	103.765	40.4865	106.911	95.7106	11189	0.704847	0.515265	0.55353	0.565699	-0.243396	0.573964	26.3493	27.1304	4.69565	4.77329	0.000577976	0.000388905	0.000868649	4.19833	87.6676	68.4528	1.53421	18.0184	18.0333	0.00150383	0.536527	0.496697	0.603174	0.751493	0.599371	0.34301	0.212936	0.346346	0.867258	0.387169	26.7194	0.125897	34.961	1	39
	M04	1	388.468	172.159	96	55.8029	25.6415	88.5096	86.8423	7268	0.94601	0.574766	0.62555	0.62555		0.62555	33.0801	33	1.5	0.718212	0.000758878	0.000707972	0.00113115	54.4037	115.187	58.254	1.32021	18.6539	18.0989	0.00109642	0.582139	0.56681	0.667605		0.667605	0.403092		0.403092	0.837968	0.440171	51.6726	0.200546	44.6502	0	26
	M04	2	430.115	159.364	51	97.3764	42.9443	133.235	133.795	11989	0.791608	0.505753	0.57292	0.599011	-0.280471	0.614549	30.58	30.6977	15.6279	15.8178	0.000472933	0.000520038	0.000437314	147.62	36.8397	69.2303	0.938529	16.5451	16.2422	0.00131744	0.514903	0.484652	0.518533	0.552002	0.516901	0.435457	0.235318	0.44522	0.697733	0.581569	51.6411	0.140316	64.4438	4	82
	M04	3	468.056	201.362	137	58.6549	22.7775	33.286	32.931	8811	0.956635	0.54578	0.568523	0.593252	-0.340025	0.602807	37.0714	37.8	19.8	20.2439	0.000405958	0.000162129	0.0010439	139.594	28.3749	54.3032	2.45921	17.6563	17.3352	0.00164904	0.549389	0.536837	0.502605	0.149885	0.515915	0.42798	0.297753	0.432894	0.980813	0.150381	16.6213	0.0752326	58.6519	2	53
	M05	0	289.516	113.162	66	46.3038	19.578	177.713	161.898	3703	0.912453	0.202924	0.391243	0.447724	-0.480087	0.445702	6.03836	9.88235	2.82353	2.58269	0.000817957	0.000316704	0.00212829	98.5566	163.106	63.6426	2.61786	19.9351	23.8324	0.00346495	0.216563	0.194082	0.55856	0.285749	0.575611	0.371654	0.421685	0.368527	0.98374	0.12202	34.1299	0.184564	71.9805	1	16
	M05	1	460.362	156.224	43	110.79	45.5079	4.71767	11.3652	12949	0.705032	0.21878	0.224903	0.333243	-0.192058	0.388709	15.6938	10.8387	-0.774194	-0.134684	0.000490916	0.000283674	0.00092197	84.9797	72.3923	49.4058	1.93309	16.4114	15.3617	0.00151172	0.233369	0.203538	0.540861	0.627912	0.506663	0.312685	0.325603	0.30761	0.952329	0.259482	51.5372	0.111281	59.0538	11	28
	M05	2	460.328	180.132	164	49.6331	14.6962	39.9952	43.1171	6367	0.96129	0.162802	0.26134	0.400206	-0.258797	0.452056	2.98742	-1.45455	5.81818	8.43712	0.000318618	0.000239449	0.00044187	140.056	68.5096	69.8505	1.4108	18.409	20.6323	0.00115462	0.168011	0.157863	0.510453	0.556439	0.493592	0.398643	0.334312	0.422232	0.817502	0.432136	34.0554	0.0455302	42.6275	11	30
	M05	3	405.972	142.07	143	63.8775	15.3598	89.4694	84.8488	6265	0.89322	0.176905	0.317306	0.456119	-0.308474	0.498983	26.7196	25.7143	11.1429	9.79934	0.000419386	0.0004952	0.000359795	123.547	64.188	58.4646	0.841893	17.7528	16.792	0.00178802	0.186987	0.167398	0.553283	0.45421	0.582046	0.407839	0.273338	0.446888	0.819273	0.465608	53.9425	0.0379931	48.9462	9	31
	M05	4	350.392	136.173	59	72.0198	32.0703	71.1353	64.5355	7680	0.848695	0.137938	0.232232	0.41376	-0.302546	0.461423	13.8644	11.5862	14.4828	16.2559	0.000351367	0.000241338	0.000522619	150.026	114.465	35.6547	1.51025	17.0124	17.5171	0.00140759	0.153027	0.122404	0.506923	0.528986	0.497467	0.311276	0.232716	0.344944	1.00232	0.211585	37.8689	0.155089	41.9683	21	49
	M05	5	799.394	293.904	168	156.138	51.8571	64.0894	95.1787	32574	0.847213	0.261822	0.320357	0.458407	-0.257275	0.532155	24.5761	24.5783	21.5422	21.1587	0.000982486	0.000245753	0.0045898	155.989	22.5872	47.9619	4.74409	16.6449	17.0458	0.00168007	0.272848	0.229711	0.514767	0.473818	0.529781	0.340441	0.274814	0.364505	1.00033	0.0236667	44.429	0.11176	50.1574	66	180
	M06	0	406.108	148.39	52	91.7792	41.6087	96.3978	96.6683	10534	0.785785	0.423057	0.505852	0.555328	-0.401989	0.565383	30.7623	31.2453	15.8491	17.0296	0.000471008	0.000601717	0.000392784	177.983	45.0032	47.3678	0.831629	16.203	17.6011	0.0017293	0.447423	0.400674	0.460313	0.333967	0.468598	0.341896	0.61158	0.324212	0.941149	0.270029	29.9064	0.0557848	32.5325	4	61
	M06	1	410.558	171.882	113	55.9537	22.0468	58.63	54.7018	7396	0.94553	0.520183	0.626692	0.642994	-0.24453	0.656734	38.883	41.28	18.24	15.6061	0.000327797	0.00024826	0.000458727	141.671	62.4937	72.696	1.36048	17.581	19.078	0.00155329	0.528341	0.506864	0.509802	0.444604	0.51205	0.35884	0.185977	0.364801	0.766055	0.492608	48.0348	0.133821	40.5066	1	29
	M06	2	304.534	105.618	3	76.343	35.1268	81.5077		6221	0.691036	0.423274	0.446364	0.529853	-0.473104	0.535345	36.5551	37.0909	22.9091	23.0984	0.000830939	0.000160874	0.00436494	151.172	90.2331	60.9826	5.22506	15.8369	15.424	0.0015057	0.436595	0.40878	0.510263	0.573148	0.504177	0.380031	0.438397	0.374382	0.999161	0.0303887	37.7249	0.0997315	47.1674	3	31
	M07	0	698.943	268.663	202	121.415	31.8839	126.918	124.746	19088	0.892057	0.378327	0.434682	0.449472	-0.116472	0.472048	5.72532	5.71429	-6.28571	-8.29421	0.000403089	0.000495106	0.000371663	154.631	37.4415	61.5705	1.01004	19.5122	18.758	0.00125684	0.390029	0.362227	0.604753	0.368287	0.620785	0.318925	0.24336	0.324048	0.837961	0.446361	40.8674	0.156286	41.6987	4	59
	M07	1	360.794	152.489	81	58.9151	23.0583	172.216	170.789	6792	0.922349	0.365723	0.491193	0.491193		0.491193	-1.84998	-1.33333	-5.33333	-4.04936	0.000767429	0.000261875	0.00242324	161.867	71.7871	67.4867	3.33886	18.9293	16.4087	0.00105843	0.377934	0.357623	0.630204		0.630204	0.296747		0.296747	0.990133	0.0977283	47.1817	0.0982479	50.732	0	22
	M07	2	480.475	162.069	38	114.655	50.204	158.804	156.745	14169	0.706772	0.352553	0.403364	0.422381	-0.117277	0.449302	12.884	11	-2	-2.70652	0.00029146	0.000228657	0.000443095	5.68614	149.934	38.599	1.33949	19.3706	19.8322	0.00123252	0.373702	0.334351	0.660279	0.413657	0.682039	0.281761	0.337691	0.276826	0.965181	0.307945	51.9914	0.16495	35.302	3	34
	M07	3	717.938	300.234	229	94.2251	22.4562	30.9484	75.9991	15529	0.949476	0.368679	0.44868	0.44868		0.44868	20.0223	24	3.2	2.96068	0.000244285	0.000156195	0.000398224	138.174	11.4837	50.2184	1.62303	16.8328	16.7041	0.0010682	0.379031	0.357922	0.748651		0.748651	0.304802		0.304802	0.95472	0.297861	46.7414	0.194721	43.0888	0	30
	M08	0	328.51	129.189	105	47.3555	17.8412	13.9676	18.477	4241	0.930395	0.365799	0.503817	0.503817		0.503817	8.97839	14.4	0	-4.13187	0.000342219	0.000282745	0.000449889	163.039	11.0857	39.0959	1.29844	19.1064	16.1249	0.00209394	0.369201	0.35548	0.556369		0.556369	0.283096		0.283096	0.958423	0.518374	47.9149	0.11509	62.3381	0	17
	M08	1	628.375	247.074	145	102.343	29.3203	2.32818	19.1206	15353	0.910176	0.447835	0.510277	0.534673	-0.182975	0.559795	22.1364	22.2222	-1.77778	-1.40034	0.000987215	0.000770006	0.00138561	21.7237	24.0902	36.3295	1.38562	17.9408	17.4977	0.00156791	0.440686	0.428743	0.572038	0.522925	0.575546	0.260524	0.208334	0.264252	1.00586	0.329181	47.4602	0.0826628	47.3317	6	84
	M08	2	518.861	154.104	98	124.343	29.9458	150.716	102.131	13929	0.590717	0.306297	0.332313	0.392589	-0.145665	0.457003	7.49262	6.48649	0.648649	1.64321	0.000388626	0.000101238	0.00151621	164.142	56.4333	71.8959	3.83764	20.449	21.7669	0.00159323	0.347854	0.294229	0.598394	0.595252	0.599214	0.32275	0.260486	0.338992	0.995364	0.0648112	45.4568	0.143497	40.2536	6	23
	M08	3	599.938	210.455	56	128.573	56.6523	149.731	144.982	20612	0.791685	0.301236	0.355211	0.413822	-0.194482	0.452737	19.6589	20	0.307692	0.648352	0.00174148	0.000645337	0.00606961	6.21713	72.8364	62.5445	3.46664	19.1036	19.3674	0.00146126	0.320977	0.277591	0.559745	0.579984	0.556154	0.264117	0.372297	0.244924	0.997924	0.0563939	32.2316	0.142289	41.4468	11	62
	M08	4	375.664	128.549	60	88.6655	34.1162	2.27208	173.19	8405	0.724056	0.35784	0.450183	0.484455	-0.462668	0.485293	25.9932	27.2432	0	0.569812	0.00154847	0.000697493	0.00364663	169.997	87.2277	72.1139	2.14112	18.7102	18.6247	0.00154969	0.371527	0.340374	0.595411	0.604328	0.595068	0.252381	0.0758101	0.259172	0.921519	0.275162	50.5462	0.108038	30.0623	1	26
	M08	5	387.831	128.565	45	97.0433	35.7721	136.969	120.863	9082	0.655932	0.254911	0.343526	0.453096	-0.286816	0.492356	30.2891	31.0909	12	12.0991	0.000552687	0.000678176	0.000455476	149.377	88.7812	60.3536	0.829444	16.8118	16.8526	0.00115342	0.270008	0.242468	0.527882	0.608784	0.50878	0.351788	0.34551	0.35327	0.817529	0.484981	50.5263	0.0880268	42.4316	17	72
	M08	6	351.616	112.785	151	58.3467	12.7089	54.8555	45.8688	3631	0.855789	0.346394	0.481356	0.481356		0.481356	38.4269	38.4	19.2	20.1795	0.00069558	0.000484656	0.00101107	142.739	99.0253	43.325	1.4754	20.1059	25.2027	0.00240568	0.328017	0.334812	0.679966		0.679966	0.247585		0.247585	0.964083	0.331439	21.4099	0.175142	44.4709	0	16
	M09	0	497.044	153.311	133	115.595	30.9171	115.327	133.597	11803	0.656885	0.265828	0.332505	0.378275	-0.187653	0.40475	3.21151	3.5	13	13.7487	0.000432465	0.000398326	0.00054583	10.7336	49.1052	39.4184	1.3002	17.2423	16.9014	0.0016942	0.278661	0.242447	0.4949	0.448707	0.501316	0.21276	0.294939	0.201347	0.977488	0.314587	42.6106	0.155546	39.6918	5	36
	M09	1	334.451	133.997	77	59.0285	21.4876	92.7678	94.0798	5920	0.897742	0.135346	0.46739	0.46739		0.46739	13.7645	14.8571	18.2857	18.7617	0.000343793	0.000189923	0.000634369	147.272	13.3723	47.1441	1.85836	17.5508	16.2447	0.00216887	0.126639	0.112151	0.55412		0.55412	0.4145		0.4145	0.973245	0.186109	43.3779	0.158837	37.5209	0	7
	M09	2	330.439	144.538	120	39.6586	16.3214	88.7353	86.4034	4260	0.961621	0.126743	0.232523	0.352741	-0.180326	0.438948	29.3174	28.8	20.4	22.0785	0.000915595	0.000287967	0.00296678	69.2063	176.654	68.209	3.25786	20.0444	19.3311	0.00251791	0.131409	0.11769	0.583513	0.477467	0.636535	0.439725	0.450801	0.434187	0.993482	0.0794339	52.8214	0.320849	33.6106	2	4

## Sheet: Intermediate-regions
	Mouse	Nr	Perimeter	Length (elipse)	Length (skeleton)	Width (elipse)	Width (skeleton)	Angle (elipse)	Angle (skeleton)	Area	Eccentricity	ODI (map)	ODI (cells)	Abs ODI (cells)	Ipsi ODI (cells)	Contra ODI (cells)	Azimuth (map)	Azimuth (cells)	Elevation (map)	Elevation (cells)	CMF	CMF (azimuth)	CMF (elevation)	Azimuth angle	Elevation angle	Retinotopy angle	Retinotopy ratio	RF size (map)	RF size (cells)	ODI (steepness)	ODI (skeleton)	ODI (border)	Circ. Var. (all)	Circ. Var. (ipsi)	Circ. Var. (contra)	DSI (all)	DSI (ipsi)	DSI (contra)	Rs_r0	Mmax_Mmin	Rs_w to iso-ODI	fPO (res len)	OD-fPO angle	n-ipsi (cells)	n-contra (cells)
	M01	0	6134.9	902.458	3391	749.322	55.4798	52.5761	91.2366	355013	0.557298	0.179428	0.177615	0.398714	-0.327048	0.435308	16.9377	15.8473	10.1679	10.8404	0.000460947	0.000300141	0.000882649	157.639	39.6845	50.4569	2.03658	17.205	17.2736	0.00179544	0.193283	0.205669	0.522018	0.494421	0.53609	0.300338	0.227	0.337737	0.93893	0.250897	40.5105	0.109454	46.1725	745	1459
	M02	0	8035.6	1139.17	4430	859.864	54.7806	83.7895	107.352	468148	0.655933	0.154779	0.153098	0.410668	-0.360869	0.438302	12.4785	9.00787	6.17323	5.70392	0.000476131	0.000373689	0.000702242	154.544	60.0879	62.8091	1.41537	18.3699	18.1011	0.00205751	0.147204	0.164664	0.507286	0.511049	0.505196	0.2721	0.243094	0.288205	0.845961	0.416933	39.6949	0.122895	45.0542	950	1712
	M03	0	4557.13	1001.94	2292	714.341	102.215	78.0055	103.567	473742	0.701205	0.331346	0.349538	0.513377	-0.367807	0.55509	22.5186	24.0628	7.80874	7.41982	0.000604285	0.000286812	0.00153627	164.229	76.7847	64.9461	2.20608	16.9748	16.7066	0.00218595	0.37657	0.320709	0.500341	0.474316	0.507788	0.40415	0.228391	0.45444	0.924849	0.257766	41.0971	0.0954206	46.6865	690	2408
	M04	0	5755.84	1041.3	3127	761.417	82.4806	44.3691	91.889	498092	0.682141	0.285999	0.264627	0.453153	-0.349703	0.491329	22.4255	21.2225	16.3146	15.0796	0.000523546	0.00029273	0.00120004	153.076	56.4531	59.6497	2.05169	17.9416	17.8583	0.00173609	0.312051	0.291499	0.51114	0.503871	0.513819	0.34346	0.286617	0.364409	0.899486	0.313846	43.9906	0.138094	43.7954	741	2008
	M05	0	6136.87	1000.87	3688	656.337	58.8063	87.648	87.235	390925	0.754966	0.0937344	0.0823804	0.394495	-0.359796	0.421074	15.8929	16.7335	14.6661	14.4327	0.000571896	0.000299476	0.00149564	156.64	69.079	57.4682	2.40934	17.6087	17.4283	0.00191902	0.0876693	0.122594	0.509061	0.503892	0.51302	0.341456	0.280303	0.388298	0.899109	0.293021	45.5966	0.101274	46.8147	1283	1675
	M06	0	4711.69	800.157	2695	541.634	45.779	39.1616	81.7978	227520	0.736067	0.229193	0.271148	0.444374	-0.334998	0.482514	25.3486	28.0362	18.9222	18.8978	0.000339443	0.000207896	0.000719923	144.78	58.4702	52.3114	1.9977	15.8061	15.657	0.00193388	0.235179	0.226049	0.498765	0.499626	0.498464	0.372087	0.331164	0.386357	0.950503	0.250934	48.7417	0.113082	44.8146	242	694
	M07	0	7520.68	1098.56	4090	679.064	48.4622	77.37	104.909	380673	0.786068	0.288721	0.291557	0.389508	-0.283285	0.41171	8.32468	6.15765	-1.44668	-1.48653	0.000668184	0.000359319	0.00168637	154.626	74.777	50.046	2.24541	18.8169	18.9272	0.00113056	0.288213	0.290574	0.595971	0.48774	0.618594	0.32732	0.322222	0.328385	0.95799	0.244521	44.4458	0.132135	45.3007	343	1641
	M08	0	7228.31	1072.41	4036	756.965	61.6763	73.1901	102.78	472953	0.708355	0.167247	0.152546	0.380422	-0.335781	0.40335	18.9577	19.308	9.4565	8.55047	0.000725986	0.000502143	0.00130877	158.429	85.9884	54.1178	1.65368	17.7055	17.4761	0.00151808	0.170147	0.204672	0.536085	0.548465	0.529727	0.313455	0.266969	0.337329	0.894962	0.359959	43.9168	0.0851245	45.3038	1152	2243
	M09	0	4185.17	1081.62	2107	353.909	47.151	82.7017	85.114	210310	0.944954	0.0437392	0.0311841	0.338918	-0.318765	0.357722	17.9982	17.3765	19.0937	18.5203	0.000470277	0.000192559	0.00146085	162.516	53.2106	48.8003	2.66167	18.4715	18.3369	0.00185277	0.0467139	0.0542249	0.555274	0.549548	0.560617	0.26885	0.244597	0.29148	0.95788	0.20668	41.141	0.213015	45.4451	265	284

## Sheet: V1b
	Mouse	Nr	Perimeter	Length (elipse)	Length (skeleton)	Width (elipse)	Width (skeleton)	Angle (elipse)	Angle (skeleton)	Area	Eccentricity	ODI (map)	ODI (cells)	Abs ODI (cells)	Ipsi ODI (cells)	Contra ODI (cells)	Azimuth (map)	Azimuth (cells)	Elevation (map)	Elevation (cells)	CMF	CMF (azimuth)	CMF (elevation)	Azimuth angle	Elevation angle	Retinotopy angle	Retinotopy ratio	RF size (map)	RF size (cells)	ODI (steepness)	ODI (skeleton)	ODI (border)	Circ. Var. (all)	Circ. Var. (ipsi)	Circ. Var. (contra)	DSI (all)	DSI (ipsi)	DSI (contra)	Rs_r0	Mmax_Mmin	Rs_w to iso-ODI	fPO (res len)	OD-fPO angle	n-ipsi (cells)	n-contra (cells)
	M01	0	3181.38	893.017	1018	757.061	183.382	47.9647	51.2269	486738	0.530386	0.168228	0.167218	0.402177	-0.341811	0.43379	14.9749	13.8975	11.3195	11.8794	0.000469438	0.000324003	0.000860204	156.481	42.1007	48.8703	1.94108	17.1948	17.3067	0.00135751	0.0737599	0.254291	0.518505	0.494751	0.530933	0.295181	0.227987	0.330336	0.942143	0.254628	40.6737	0.115019	45.4633	1039	1984
	M02	0	3446.45	1054.07	473	834.498	274.383	79.7202	100.938	649971	0.610924	0.14782	0.12746	0.411438	-0.371924	0.435839	13.2947	10.3025	6.58361	5.75559	0.000483779	0.000418307	0.000672161	154.041	58.295	61.8215	1.34522	18.323	18.0571	0.00145684	0.0367288	0.251404	0.512048	0.515849	0.509699	0.265866	0.2308	0.287529	0.848368	0.422422	40.1227	0.126494	44.365	1424	2306
	M03	0	3044.62	1003.78	479	738.431	287.999	84.1114	87.1027	567203	0.677358	0.294463	0.318991	0.50254	-0.368851	0.546821	21.8884	23.7052	7.66387	7.21176	0.000594013	0.000290785	0.00147112	164.467	77.4808	63.8482	2.15147	17.0797	16.7643	0.00187426	0.247014	0.326763	0.502323	0.484606	0.508185	0.39572	0.226717	0.451635	0.926543	0.258598	42.1379	0.0999698	46.487	890	2687
	M04	0	3324.44	1069.27	1076	758.033	227.709	42.6127	57.66	602477	0.705285	0.269785	0.23853	0.456034	-0.370283	0.491692	22.1545	21.455	16.2877	15.336	0.000538726	0.000299743	0.00124899	153.651	58.8883	60.3796	2.06725	17.8897	17.7885	0.00139455	0.273907	0.344193	0.509331	0.497976	0.514048	0.340198	0.276571	0.366629	0.897119	0.313982	43.3704	0.139504	44.9232	993	2388
	M05	0	3072.54	1057.88	507	668.997	245.901	78.1391	86.4257	526930	0.774648	0.0939742	0.0862677	0.398527	-0.359878	0.428143	15.4409	15.9022	14.8473	14.3623	0.000584307	0.000285206	0.00170899	156.244	68.1319	55.7511	2.58843	17.5118	17.4506	0.00202035	0.0732145	0.142927	0.507881	0.499549	0.514266	0.343305	0.287454	0.386103	0.906925	0.284428	45.3318	0.101515	46.2621	1682	2195
	M06	0	2816.12	814.6	938	522.148	103.531	36.2877	87.7015	292090	0.767552	0.220713	0.246465	0.450658	-0.37032	0.481237	25.9554	28.576	19.072	18.9677	0.000366945	0.000234535	0.000793117	143.158	61.59	51.4252	2.00826	15.886	15.8912	0.00164818	0.158781	0.255479	0.499895	0.497749	0.500712	0.362853	0.314211	0.381368	0.941976	0.269598	47.5081	0.113887	43.8642	346	909
	M07	0	3690.33	1090.71	1062	652.157	153.187	77.0224	79.0884	500837	0.801556	0.285925	0.279653	0.386978	-0.288728	0.409407	8.975	7.14037	-1.34161	-1.47272	0.00065068	0.000354057	0.00161483	153.303	70.8254	48.619	2.17827	18.8196	18.8437	0.00100887	0.268003	0.314471	0.595933	0.48444	0.621385	0.324672	0.303354	0.329539	0.957152	0.257314	44.9675	0.135258	44.9154	460	2015
	M08	0	3241.09	1083.27	383	755.424	336.605	73.7709	78.5989	610957	0.716724	0.172985	0.146351	0.381897	-0.335278	0.40714	18.8734	19.3579	9.31579	8.14064	0.000733499	0.000504138	0.00136345	161.01	85.1241	56.0013	1.68541	17.7774	17.475	0.00147531	0.144313	0.273641	0.535458	0.543072	0.531335	0.310101	0.267328	0.333261	0.890875	0.360584	43.7474	0.0878026	44.5851	1508	2785
	M09	0	2880.14	1049.64	1009	368.557	107.404	83.4774	90.4474	265959	0.936328	0.0389627	0.00795041	0.350406	-0.339359	0.361657	17.2484	16.4015	19.1197	18.7885	0.000505159	0.000209872	0.00157354	159.909	48.8762	49.5637	2.73438	18.2643	17.9957	0.00172188	0.071025	0.0668737	0.546216	0.545644	0.546798	0.263281	0.240751	0.286226	0.963949	0.189816	41.864	0.206271	45.334	387	380

## Sheet: Legend
	Name of variable	Description
	Mouse	ID of the mouse
	Nr	ID of the cluster (zero-base, per mouse)
	Perimeter	Circumference of the region
	Length (ellipse)	Long axis of ellipse fitting the region
	Length (skeleton)	Length of the region skeleton
	Width (ellipse)	Short axis of ellipse fitting the region
	Width (skeleton)	Mean minimum distance to from each point on the skeleton to any point on the region border
	Angle (ellipse)	Angle of the long axis of ellipse fitting the region
	Angle (skeleton)	Mean angle between all pairs of two points 10 pixel steps apart on the skeleton
	Area	Number of pixels (μm2) in the region
	Eccentricity	Indicates how much the ellipse fit resembles a circle (1 = circle = maximum)
	ODI (map)	Mean ODI map value in region
	ODI (cells)	Mean ODI values of neurons within region
	Abs ODI (cells)	Mean absolute ODI values of neurons within region
	Ipsi ODI (cells)	Mean ODI values of ipsi-preferring neurons within region
	Contra ODI (cells)	Mean ODI values of contra-preferring neurons within region
	Azimuth (map)	Mean azimuth map value in region
	Azimuth (cells)	Mean preferred azimuth values of neurons within region
	Elevation (map)	Mean elevation map value in region
	Elevation (cells)	Mean preferred elevation values of neurons within region
	CMF	Mean cortical magnification factor value in region
	CMF (azimuth)	Mean cortical magnification factor (calculated from preferred azimuth only) in region
	CMF (elevation)	Mean cortical magnification factor (calculated from preferred elevation only) in region
	Azimuth angle	Mean angle of the azimuth gradient within region
	Elevation angle	Mean angle of the elevation gradient within region
	Retinotopy angle	Mean angle of the azimuth gradient with the elevation gradient within region (ranging from 0=parallel, to 90 degrees=orthogonal)
	Retinotopy ratio	Mean ratio of the steepness of the azimuth to the elevation gradient within the region (azimuth/elevation)
	RF size (map)	Mean receptive field size map value in region (receptive field size calculated along the azimuth axis only)
	RF size (cells)	Mean receptive field size values of neurons within region (receptive field size calculated along the azimuth axis only)
	ODI (steepness)	Mean steepness of the ODI map gradient in the region
	ODI (skeleton)	Mean ODI map value on the skeleton of the region
	ODI (border)	Mean ODI map value on the border of the region
	Circ. Var. (all)	Mean circular variance of all neurons within region
	Circ. Var. (ipsi)	Mean circular variance of ipsilateral eye preferring neurons within region
	Circ. Var. (contra)	Mean circular variance of contralateral eye preferring neurons within region
	DSI (all)	Mean direction selectivity index of all neurons within region
	DSI (ipsi)	Mean direction selectivity index of ipsilateral eye preferring neurons within region
	DSI (contra)	Mean direction selectivity index of contralateral eye preferring neurons within region
	Rs_r0	Mean Rs_r0 value in region (Rs_r0 = the length of the retinotopic distortion vector)
	Mmax_Mmin	Mean Mmax_Mmin value in region (Mmax_Mmin is the ratio of magnification, calculates from Rs)
	Rs_w to iso-ODI	Mean angle of Rs_w to the orientation of iso-ODI in the region, ranging from 0=parallel, to 90 degrees=orthogonal (Rs_w = the angle of the retinotopic distortion vector)
	fPO (res len)	Mean length of the resultant of the local orientation-bias map (0=unselective, 1=highly selective)
	OD-fPO angle	Mean angle of the orientation of 'iso-preferred orientation' to the orientation of 'iso-ODI' in the region, ranging from 0=parallel, to 90 degrees=orthogonal
	n-ipsi (cells)	Number of ipsilateral eye preferring neurons within region
	n-contra (cells)	Number of contralateral eye preferring neurons within region

## Sheet: Mice
	Mouse	Sex
	M01	F
	M02	M
	M03	M
	M04	F
	M05	F
	M06	F
	M07	F
	M08	F
	M09	M
